# Supplementary material for: Development and In Vitro Evaluation of Gefitinib–Salicylic Acid Nanocrystals for Improved Bioavailability
Source: Pharmaceutics. 2026 May 4;18(5):572. doi: 10.3390/pharmaceutics18050572 (PMC13210458; doi:10.3390/pharmaceutics18050572)
Supplement: Supplementary file 1 [file pharmaceutics-18-00572-s001.zip]

Archive with 1 entries (1 files):
- pharmaceutics-4248270-supplementary.pdf
